# Supplementary material for: Aryl Hydrocarbon Receptor-Dependent and -Independent Pathways Mediate Curcumin Anti-Aging Effects
Source: Antioxidants (Basel). 2022 Mar 23;11(4):613. doi: 10.3390/antiox11040613 (PMC9024831; doi:10.3390/antiox11040613)
Supplement: Supplementary file 1 [file antioxidants-11-00613-s001.zip]

Archive with 1 entries (1 files):
- antioxidants-1638200-supplementary.pdf
